# Supplementary material for: Self-Healing Imidazole-Cured Epoxy Using Microencapsulated Epoxy-Amine Chemistry
Source: Polymers (Basel). 2025 Sep 1;17(17):2391. doi: 10.3390/polym17172391 (PMC12431301; doi:10.3390/polym17172391)
Supplement: Supplementary file 1 [file polymers-17-02391-s001.zip]

Archive with 1 entries (1 files):
- polymers-3826066-supplementary.pdf
